# Supplementary material for: The Brief Measure of Emotional Preoperative Stress (B-MEPS) as a new predictive tool for postoperative pain: A prospective observational cohort study
Source: PLoS One. 2020 Jan 8;15(1):e0227441. doi: 10.1371/journal.pone.0227441 (PMC6948814; doi:10.1371/journal.pone.0227441)
Supplement: S1 Table — (XLSX) [file pone.0227441.s001.xlsx]

## Sheet: Plan1
record_id	idade	prof	bracal	status_prof	peso_kg	altura_m	imc	estado_civil	escolaridade	doen_a_diag___0	doen_a_diag___1	doen_a_diag___2	doen_a_diag___3	doen_a_diag___4	doen_a_diag___5	doen_a_diag___6	doen_a_diag___7	doen_a_diag___8	doen_a_diag___9	bebe	fuma	exfuma	exfuma_tempo	uso_subst	qualdroga___1	qualdroga___2	qualdroga___3	qualdroga___4	qualdroga___5	qualdroga___6	qualdroga___7	qualdroga___8	qualdroga___9	qualdroga___10	drogamaisutilizada	freq_subst	tempo_subst	diag_psiq	qual_diag_psiq___0	qual_diag_psiq___1	qual_diag_psiq___2	qual_diag_psiq___3	qual_diag_psiq___4	qual_diag_psiq___5	qual_diag_psiq___6	qual_diag_psiq___7	qual_diag_psiq___8	qual_diag_psiq___9	qual_diag_psiq___10
1	61	Empreiteiro de obra	1	1	73	1.64	27,25	2	1	1	0	0	0	0	0	0	0	0	0	0	0	1	20	0	1	0	0	0	0	0	0	0	0	0				0	1	0	0	0	0	0	0	0	0	0	0
6	40	Empregado doméstico	1	1	83	1.57	33,6	1	12	0	1	0	0	0	0	0	0	0	0	1	0	0		0	1	0	0	0	0	0	0	0	0	0				0	1	0	0	0	0	0	0	0	0	0	0
7	48	Diarista	1	3	102	1.66	37,01	3	5	0	1	0	0	0	0	0	0	0	0	0	1	0		0	1	0	0	0	0	0	0	0	0	0				1	0	1	0	0	0	0	0	0	0	0	0
11	70	Vigilante	0	4	80	1.64	29,75	2	2	0	1	1	0	1	0	0	0	0	0	0	0	0		0	1	0	0	0	0	0	0	0	0	0				0	1	0	0	0	0	0	0	0	0	0	0
12	66	Motorista	1	1	62	1.73	20,70	2	7	1	0	0	0	0	0	0	0	0	0	0	1	0		0	1	0	0	0	0	0	0	0	0	0				0	1	0	0	0	0	0	0	0	0	0	0
13	67	Domestica	1	4	64	1.63	24,08	6	6	0	1	0	0	1	0	0	0	0	0	1	0	0		0	1	0	0	0	0	0	0	0	0	0				0	1	0	0	0	0	0	0	0	0	0	0
15	53	Empregada domestica	1	1	58	1.54	24,47	4	5	1	0	0	0	0	0	0	0	0	0	0	0	1	10	0	1	0	0	0	0	0	0	0	0	0				0	1	0	0	0	0	0	0	0	0	0	0
16	66	Do lar	1	2	80	1.54	33,7	2	0	0	1	0	0	0	0	0	0	0	0	1	0	1	16	0	1	0	0	0	0	0	0	0	0	0				0	1	0	0	0	0	0	0	0	0	0	0
17	70	Comerciante	0	4	83	1.63	31,23	2	8	0	1	0	0	1	0	0	0	0	0	0	0	1	33	0	1	0	0	0	0	0	0	0	0	0				1	0	0	1	0	0	0	0	0	0	0	0
19	70	Corretor	0	1	70	1.69	24,5	5	8	0	0	0	0	1	0	0	0	0	0	0	0	0		0	1	0	0	0	0	0	0	0	0	0				0	1	0	0	0	0	0	0	0	0	0	0
22	38	Doméstica	1	1	73	1.53	31,18	1	8	0	0	0	0	1	0	0	0	0	0	0	0	0		0	1	0	0	0	0	0	0	0	0	0				0	1	0	0	0	0	0	0	0	0	0	0
23	61	Dona de casa	0	2	75	1.55	31,2	5	8	1	0	0	0	0	0	0	0	0	0	0	0	1	16	0	1	0	0	0	0	0	0	0	0	0				1	0	0	1	0	0	0	1	0	0	0	0
24	70	Do lar	1	3	57	1.48	26,02	6	11	0	0	0	0	0	0	0	1	0	0	0	0	0		0	1	0	0	0	0	0	0	0	0	0				0	1	0	0	0	0	0	0	0	0	0	0
25	47	Profissional de carga e descarga	1	1	90	1.75	29,38	3	3	0	1	0	0	0	1	0	0	0	0	0	0	1	20	0	1	0	0	0	0	0	0	0	0	0				0	1	0	0	0	0	0	0	0	0	0	0
29	48	Diarista	1	1	68	1.58	27,23	2	4	1	0	0	0	0	0	0	0	0	0	0	1	0		0	1	0	0	0	0	0	0	0	0	0				0	1	0	0	0	0	0	0	0	0	0	0
32	68	Comerciante	0	4	83	1.55	34,54	6	8	0	1	0	0	0	1	0	0	0	0	0	0	1	40	0	1	0	0	0	0	0	0	0	0	0				0	1	0	0	0	0	0	0	0	0	0	0
33	67	Administração	0	4	56	1.64	20,8	4	11	0	0	0	0	0	1	0	0	0	0	0	0	1	20	0	1	0	0	0	0	0	0	0	0	0				0	1	0	0	0	0	0	0	0	0	0	0
42	42	Fabricacao de roupas	1	1	69	1.54	29,09	2	8	1	0	0	0	0	0	0	0	0	0	0	0	0		0	1	0	0	0	0	0	0	0	0	0				0	1	0	0	0	0	0	0	0	0	0	0
44	39	Zeladora	0	1	66	1.67	23,66	1	9	1	0	0	0	0	0	0	0	0	0	0	0	1	1	1	1	0	0	0	0	0	0	0	0	0				0	1	0	0	0	0	0	0	0	0	0	0
46	29	Operador de maquinas	1	2	84	1.81	25,60	3	10	1	0	0	0	0	0	0	0	0	0	0	0	0		1	0	1	1	0	0	0	0	1	0	0	Maconha	1	3	0	1	0	0	0	0	0	0	0	0	0	0
48	60	Trabalhador agricola	1	4	71	1.63	26,72	6	6	1	0	0	0	0	0	0	0	0	0	0	0	1	32	0	1	0	0	0	0	0	0	0	0	0				0	1	0	0	0	0	0	0	0	0	0	0
50	58	Do lar	1	2	85	1.54	35,84	2	8	0	0	0	0	0	1	0	0	0	0	0	0	0		0	1	0	0	0	0	0	0	0	0	0				0	1	0	0	0	0	0	0	0	0	0	0
55	38	Empresaria	0	3	132	1.74	43,59	1	10	0	1	0	0	0	0	0	1	0	0	0	0	0		0	1	0	0	0	0	0	0	0	0	0				0	1	0	0	0	0	0	0	0	0	0	0
56	37	Construção civil	1	1	88	1.87	25,33	1	14	1	0	0	0	0	0	0	0	0	0	0	0	0		0	1	0	0	0	0	0	0	0	0	0				0	1	0	0	0	0	0	0	0	0	0	0
57	59	Vendedor	0	1	88	1.75	28,73	2	11	0	1	0	0	0	0	0	0	0	0	0	0	1	22	0	1	0	0	0	0	0	0	0	0	0				0	1	0	0	0	0	0	0	0	0	0	0
60	70	Marinheiro	1	4	84	1.82	25,3	4	7	1	0	0	0	0	0	0	0	0	0	0	0	1	10	0	1	0	0	0	0	0	0	0	0	0				0	1	0	0	0	0	0	0	0	0	0	0
62	66	Agricultor	1	4	70	1.80	21,60	2	4	0	1	0	1	0	0	0	0	0	1	0	0	0		0	1	0	0	0	0	0	0	0	0	0				1	0	1	0	0	0	0	0	0	0	0	0
64	64	Pintor	1	3	72	1.59	28,47	2	6	0	1	0	0	0	0	0	0	0	0	0	0	1	18	0	1	0	0	0	0	0	0	0	0	0				0	1	0	0	0	0	0	0	0	0	0	0
65	68	Educadora	0	4	64	1.53	27,33	6	11	0	0	0	0	1	0	0	0	0	1	0	0	0		0	1	0	0	0	0	0	0	0	0	0				0	1	0	0	0	0	0	0	0	0	0	0
66	57	Artista Plástica	1	1	80	1.54	33,73	2	16	0	1	0	0	0	0	0	0	0	0	0	0	1	20	0	1	0	0	0	0	0	0	0	0	0				0	1	0	0	0	0	0	0	0	0	0	0
68	45	Domestica	1	1	68	1.61	26,23	1	5	1	0	0	0	0	0	0	0	0	0	1	0	0		0	1	0	0	0	0	0	0	0	0	0				0	1	0	0	0	0	0	0	0	0	0	0
70	62	Segurança	0	4	90	1.72	30,42	2	8	0	1	0	0	0	0	0	0	0	0	0	0	0		0	1	0	0	0	0	0	0	0	0	0				0	1	0	0	0	0	0	0	0	0	0	0
71	58	Agricultor	1	4	82	1.62	31,24	2	4	0	1	1	0	0	0	0	0	0	0	0	0	1	20	0	1	0	0	0	0	0	0	0	0	0				0	1	0	0	0	0	0	0	0	0	0	0
74	65	Comerciante	0	4	97	1.63	36,50	2	9	0	1	0	0	0	0	0	0	0	0	0	0	1	20	0	1	0	0	0	0	0	0	0	0	0				0	1	0	0	0	0	0	0	0	0	0	0
75	42	Auxiliar de laboratório	0	2	62	1.57	25,15	5	11	1	0	0	0	0	0	0	0	0	0	0	1	0		0	1	0	0	0	0	0	0	0	0	0				0	1	0	0	0	0	0	0	0	0	0	0
77	65	Vendedor	0	4	108	1.76	34,86	4	12	0	1	1	0	1	0	0	0	0	0	1	0	1	15	0	1	0	0	0	0	0	0	0	0	0				0	1	0	0	0	0	0	0	0	0	0	0
78	25	Educadora	0	3	51	1.61	19,67	1	8	1	0	0	0	0	0	0	0	0	0	0	0	1	1	1	0	1	0	0	0	0	0	0	0	0	Maconha		Eventual	0	1	0	0	0	0	0	0	0	0	0	0
79	58	Do lar	1	1	52	1.70	17,99	1	11	1	0	0	0	0	0	0	0	0	0	0	0	1	22	0	1	0	0	0	0	0	0	0	0	0				0	1	0	0	0	0	0	0	0	0	0	0
81	70	Escritório	0	4	62	1.55	26,72	6	7	0	1	1	0	0	0	0	0	0	0	0	0	1	30	0	1	0	0	0	0	0	0	0	0	0				0	1	0	0	0	0	0	0	0	0	0	0
82	62	Portaria	1	4	83	1.72	28,05	2	1	0	1	0	0	1	0	0	0	0	0	0	0	1	30	0	1	0	0	0	0	0	0	0	0	0				0	1	0	0	0	0	0	0	0	0	0	0
84	42	Cortume	1	1	72	1.60	32	2	2	1	0	0	0	0	0	0	0	0	0	0	0	0		0	1	0	0	0	0	0	0	0	0	0				0	1	0	0	0	0	0	0	0	0	0	0
85	43	Do lar	1	2	62	1.68	21,96	2	10	1	0	0	0	0	0	0	0	0	0	0	0	1	7	0	1	0	0	0	0	0	0	0	0	0				0	1	0	0	0	0	0	0	0	0	0	0
86	67	metalúrgico	1	4	65	1.80	20,06	6	11	1	0	0	0	0	0	0	0	0	0	1	0	1	37	0	1	0	0	0	0	0	0	0	0	0				0	1	0	0	0	0	0	0	0	0	0	0
87	57	Representante comercial	1	4	70	1.76	22,59	4	11	1	0	0	0	0	0	0	0	0	0	0	1	0		0	1	0	0	0	0	0	0	0	0	0				1	0	1	0	0	0	0	0	0	0	0	0
89	66	Construcao civil	1	4	68	1.60	26,56	2	4	1	0	0	0	0	0	0	0	0	0	0	0	0		0	1	0	0	0	0	0	0	0	0	0				0	1	0	0	0	0	0	0	0	0	0	0
90	70	Agricultor	1	4	100	1.80	30,86	6	1	1	0	0	0	0	0	0	0	0	0	0	0	0		0	1	0	0	0	0	0	0	0	0	0				1	0	1	1	0	0	0	0	0	0	0	0
91	47	Tecnica Operacional	1	1	48	1.56	19,72	2	11	1	0	0	0	0	0	0	0	0	0	0	0	0		0	1	0	0	0	0	0	0	0	0	0				0	1	0	0	0	0	0	0	0	0	0	0
92	67	Rouparia do hospital	1	1	66	1.72	22,30	1	11	1	0	0	0	0	0	0	0	0	0	0	0	0		0	1	0	0	0	0	0	0	0	0	0				0	1	0	0	0	0	0	0	0	0	0	0
93	70	Contador	0	4	79	1.78	24,93	2	15	0	1	0	0	1	0	0	0	0	0	0	0	1	30	0	1	0	0	0	0	0	0	0	0	0				0	1	0	0	0	0	0	0	0	0	0	0
96	64	Agricultora	1	4	61	1.54	25.7	2	0	0	1	0	0	1	1	0	0	0	0	0	0	0		0	1	0	0	0	0	0	0	0	0	0				1	0	0	1	0	0	0	0	0	0	0	0
97	70	Construção	1	4	67	1.75	21,87	1	4	0	1	0	0	0	0	0	0	0	0	0	0	0		0	1	0	0	0	0	0	0	0	0	0				0	1	0	0	0	0	0	0	0	0	0	0
98	64	Lancheria	0	3	53	1.67	19	6	5	0	0	0	0	0	1	0	0	0	0	0	0	0		0	1	0	0	0	0	0	0	0	0	0				0	1	0	0	0	0	0	0	0	0	0	0
100	55	Diretora de ensino	0	3	62	1.65	23,62	4	15	1	0	0	0	0	0	0	0	0	0	0	0	0		0	1	0	0	0	0	0	0	0	0	0				1	0	1	0	0	0	0	0	0	0	0	0
102	70	Serviços gerais	1	4	88	1.77	28,08	2	4	0	1	0	0	0	0	0	0	0	0	0	0	0		0	1	0	0	0	0	0	0	0	0	0				0	1	0	0	0	0	0	0	0	0	0	0
103	57	Relojoeiro e com eventos	0	1	87	1.72	29,40	3	11	1	0	0	0	0	0	0	0	0	0	0	0	0		0	1	0	0	0	0	0	0	0	0	0				0	1	0	0	0	0	0	0	0	0	0	0
106	62	Enfermeira	0	4	69	1.58	27,63	3	9	0	1	0	0	1	0	0	0	0	0	0	1	0		0	1	0	0	0	0	0	0	0	0	0				0	1	0	0	0	0	0	0	0	0	0	0
109	68	Doméstica	1	4	60	1.61	23,14	2	5	0	1	0	0	0	0	0	0	0	0	0	0	0		0	1	0	0	0	0	0	0	0	0	0				0	1	0	0	0	0	0	0	0	0	0	0
110	60	Pedreiro	1	3	47	1.68	16,65	1	7	1	0	0	0	0	0	0	0	0	0	1	1	0		0	1	0	0	0	0	0	0	0	0	0				0	1	0	0	0	0	0	0	0	0	0	0
111	63	Fábrica de borracha	1	4	62	1.65	22,77	2	4	0	1	0	0	0	0	0	0	0	0	0	0	1	20	0	1	0	0	0	0	0	0	0	0	0				0	1	0	0	0	0	0	0	0	0	0	0
112	64	Agricultor	1	1	104	1.75	33,95	2	2	0	1	0	0	0	0	0	0	0	0	0	0	0		0	1	0	0	0	0	0	0	0	0	0				0	1	0	0	0	0	0	0	0	0	0	0
113	63	Economista	0	2	70	1.71	23,93	4	14	1	0	0	0	0	0	0	0	0	0	0	1	0		0	1	0	0	0	0	0	0	0	0	0				0	1	0	0	0	0	0	0	0	0	0	0
116	70	Do lar	1	1	63	1.64	23,42	6	9	0	1	0	0	1	1	0	0	0	1	0	0	0		0	1	0	0	0	0	0	0	0	0	0				0	1	0	0	0	0	0	0	0	0	0	0
120	35	Fábrica de caçados	1	1	71	1.77	22,66	3	11	1	0	0	0	0	0	0	0	0	0	0	0	0		0	1	0	0	0	0	0	0	0	0	0				0	1	0	0	0	0	0	0	0	0	0	0
122	70	Domestica	1	4	87	1.70	30,10	2	4	0	1	0	0	0	0	0	0	0	0	0	0	0		0	1	0	0	0	0	0	0	0	0	0				0	1	0	0	0	0	0	0	0	0	0	0
125	68	Motorista	1	4	92	1.65	33,79	2	8	1	0	0	0	0	0	0	0	0	0	0	0	1	17	0	1	0	0	0	0	0	0	0	0	0				0	1	0	0	0	0	0	0	0	0	0	0
126	37	Auxiliar de servicos gerais	1	1	59	1.57	23,93	1	11	1	0	0	0	0	0	0	0	0	0	1	1	0		0	1	0	0	0	0	0	0	0	0	0				0	1	0	0	0	0	0	0	0	0	0	0
127	66	Costureira	0	4	115	1.65	42,24	2	5	0	1	0	0	0	0	0	0	0	0	0	0	1	18	0	1	0	0	0	0	0	0	0	0	0				0	1	0	0	0	0	0	0	0	0	0	0
128	70	Porteiro	1	1	58	1.65	21,30	2	13	1	0	0	0	0	0	0	0	0	0	0	0	0		0	1	0	0	0	0	0	0	0	0	0				0	1	0	0	0	0	0	0	0	0	0	0
131	70	Brigada	1	4	86	1.60	33,59	2	10	0	1	0	0	0	0	0	0	0	0	0	0	1	40	0	1	0	0	0	0	0	0	0	0	0				0	1	0	0	0	0	0	0	0	0	0	0
133	67	Cozinheira	0	4	70	1.62	26,67	6	1	0	1	0	0	1	0	0	0	0	0	0	0	0		0	1	0	0	0	0	0	0	0	0	0				0	1	0	0	0	0	0	0	0	0	0	0
134	70	Vigilante	0	4	77	1.66	27,94	2	4	1	0	0	0	0	0	0	0	0	0	0	0	1	40	0	1	0	0	0	0	0	0	0	0	0				0	1	0	0	0	0	0	0	0	0	0	0
136	40	Domestica	1	1	50	1.55	20,81	1	5	1	0	0	0	0	0	0	0	0	0	0	0	0		0	1	0	0	0	0	0	0	0	0	0				0	1	0	0	0	0	0	0	0	0	0	0
137	69	Agricultura	1	4	72	1.61	27,77	2	5	0	1	0	1	0	0	0	0	0	0	0	0	1	24	0	1	0	0	0	0	0	0	0	0	0				0	1	0	0	0	0	0	0	0	0	0	0
139	70	Ajudante serviços gerais	1	4	55	1.63	20,70	2	0	0	0	0	0	0	0	0	0	0	0	0	0	0		0	0	0	0	0	0	0	0	0	0	0				0	0	0	0	0	0	0	0	0	0	0	0
140	66	Do la	1	1	56	1.51	24,27	6	4	1	0	0	0	0	0	0	0	0	0	0	0	0		0	1	0	0	0	0	0	0	0	0	0				0	1	0	0	0	0	0	0	0	0	0	0
142	45	Doméstica	1	1	78	1.67	27,96	2	8	0	1	0	0	0	0	0	0	0	0	0	0	0		0	1	0	0	0	0	0	0	0	0	0				0	1	0	0	0	0	0	0	0	0	0	0
144	56	Técnica de enfermagem	1	1	78	1.58	31,24	3	11	0	1	0	0	0	0	0	0	0	0	0	0	1	30	0	1	0	0	0	0	0	0	0	0	0				0	1	0	0	0	0	0	0	0	0	0	0
145	59	Motorista	1	3	76	1.68	26,92	2	7	1	0	0	0	0	0	0	0	0	0	0	0	1	30	0	1	0	0	0	0	0	0	0	0	0				1	0	0	1	0	0	0	0	0	0	0	0
146	66	Domésticas	1	1	94	1.64	33,70	4	5	1	0	0	0	0	0	0	0	0	0	0	0	1	10	0	1	0	0	0	0	0	0	0	0	0				0	1	0	0	0	0	0	0	0	0	0	0
148	63	Costureira	0	4	49	1.52	21,20	2	11	1	0	0	0	0	0	0	0	0	0	0	0	0		0	1	0	0	0	0	0	0	0	0	0				0	1	0	0	0	0	0	0	0	0	0	0
149	70	Comerciante	0	4	72	1.69	25,20	6	10	0	1	0	0	0	0	0	0	0	0	1	0	0		0	1	0	0	0	0	0	0	0	0	0				0	1	0	0	0	0	0	0	0	0	0	0
2	70	Comerciante	0	4	69	1.77	22,02	2	11	1	0	0	0	0	0	0	0	0	0	0	0	1	40	0	1	0	0	0	0	0	0	0	0	0				0	1	0	0	0	0	0	0	0	0	0	0
3	68	Copeira	1	4	64	1.56	26,29	2	5	0	1	0	0	1	0	0	0	0	0	0	0	0		0	1	0	0	0	0	0	0	0	0	0				0	1	0	0	0	0	0	0	0	0	0	0
5	70	Técnica de Enfermagem	1	4	101	1.50	44,8	4	11	0	1	0	1	0	0	0	0	0	0	0	0	0		0	1	0	0	0	0	0	0	0	0	0				0	1	0	0	0	0	0	0	0	0	0	0
9	35	Jornalista	0	1	48	1.58	19,23	1	15	0	0	0	0	0	0	0	0	0	1	0	0	0		0	1	0	0	0	0	0	0	0	0	0				1	0	1	1	0	0	1	0	0	0	0	0
10	44	Services gerais	1	2	78	1.55	32,5	6	8	0	1	0	0	0	0	0	0	0	0	0	0	0		0	1	0	0	0	0	0	0	0	0	0				1	0	0	1	0	0	0	0	0	0	0	0
18	61	Locutor e comentarista de rádio	0	1	53	1.68	19,25	2	11	1	0	0	0	0	0	0	0	0	0	0	1	0		1	0	1	1	0	1	0	0	0	0	0	Maconha	Diario	40	0	1	0	0	0	0	0	0	0	0	0	0
21	29	Manicure	0	1	66	1.61	25,46	1	10	1	0	0	0	0	0	0	0	0	0	1	1	0		0	1	0	0	0	0	0	0	0	0	0				0	1	0	0	0	0	0	0	0	0	0	0
26	59	Técnica enfermagem	1	1	57	1.55	23,72	1	10	1	0	0	0	0	0	0	0	0	0	0	0	0		0	1	0	0	0	0	0	0	0	0	0				0	1	0	0	0	0	0	0	0	0	0	0
27	69	Agricultora	1	4	85	1.71	29,06	2	5	0	1	0	0	1	0	0	0	0	0	0	0	0		0	1	0	0	0	0	0	0	0	0	0				1	0	0	1	0	0	0	0	0	0	0	0
31	67	Manicure	0	3	44	1.53	18,6	2	11	1	0	0	0	0	0	0	0	0	0	0	1	0		0	1	0	0	0	0	0	0	0	0	0				0	1	0	0	0	0	0	0	0	0	0	0
36	35	Auxiliar comercio	0	4	75	1.67	26,89	1	11	1	0	0	0	0	0	0	0	0	1	0	0	0		0	0	0	0	0	0	0	0	0	0	0				1	0	0	1	0	0	0	0	0	0	0	0
37	55	Clerico/ arquivista	0	1	89	1.72	30,08	6	13	0	1	0	0	0	0	0	0	0	0	0	0	0		0	1	0	0	0	0	0	0	0	0	0				0	1	0	0	0	0	0	0	0	0	0	0
38	62	Contador e auditor	0	1	89	1.71	30,43	2	15	1	0	0	0	0	0	0	0	0	0	0	0	0		0	1	0	0	0	0	0	0	0	0	0				1	0	1	1	0	0	0	0	0	0	0	0
39	70	Carpinteiro	1	4	82	1.71	28,04	2	5	1	0	0	0	0	0	0	0	0	0	0	0	0		0	1	0	0	0	0	0	0	0	0	0				1	0	1	0	0	0	0	0	0	0	0	0
40	54	agricultora	1	3	76	1.69	26,60	2	5	0	1	0	0	0	0	0	0	0	0	0	0	0		0	1	0	0	0	0	0	0	0	0	0				0	1	0	0	0	0	0	0	0	0	0	0
41	45	comercio	0	4	77	1.60	30,07	1	3	0	0	0	0	1	0	0	0	0	0	0	0	0		0	1	0	0	0	0	0	0	0	0	0				1	0	0	1	1	0	0	0	0	0	0	0
45	65	agricultor	1	4	85	1.80	26,23	2	15	1	0	0	0	0	0	0	0	0	0	1	0	0		0	1	0	0	0	0	0	0	0	0	0				0	1	0	0	0	0	0	0	0	0	0	0
47	70	Dona de casa	1	1	60	1.50	26,66	2	8	0	1	0	0	0	1	0	0	0	0	0	0	0		0	1	0	0	0	0	0	0	0	0	0				0	1	0	0	0	0	0	0	0	0	0	0
52	44	Secretaria	0	1	68	1.54	28,67	2	15	1	0	0	0	0	0	0	0	0	0	0	0	1	15	0	1	0	0	0	0	0	0	0	0	0				0	1	0	0	0	0	0	0	0	0	0	0
53	47	Analista de crédito	0	1	46	1.54	19,3	1	15	1	0	0	0	0	0	0	0	0	0	0	0	0		0	1	0	0	0	0	0	0	0	0	0				1	0	0	1	0	0	0	0	0	0	0	0
54	58	Empregada doméstica	1	2	67	1.70	23,18	4	3	1	0	0	0	0	0	0	0	0	0	0	0	1	28	0	1	0	0	0	0	0	0	0	0	0				0	1	0	0	0	0	0	0	0	0	0	0
61	44	Manicure	0	1	64	1.62	24,38	1	11	1	0	0	0	0	0	0	0	0	0	0	0	0		0	1	0	0	0	0	0	0	0	0	0				1	0	0	0	0	0	1	0	0	0	0	0
63	58	Técnico de dentista	0	4	76	1.47	35,17	4	11	0	1	0	0	0	0	0	0	0	0	0	0	0		0	1	0	0	0	0	0	0	0	0	0				0	1	0	0	0	0	0	0	0	0	0	0
69	69	Do lar	1	3	67	1.49	30,17	6	2	0	0	0	0	1	1	0	1	0	0	0	0	0		0	1	0	0	0	0	0	0	0	0	0				0	1	0	0	0	0	0	0	0	0	0	0
72	55	Vendas	0	4	62	1.62	23,62	4	5	1	0	0	0	0	0	0	0	0	0	0	0	1	17	0	1	0	0	0	0	0	0	0	0	0				0	1	0	0	0	0	0	0	0	0	0	0
73	65	Vendedor	0	1	78	1.60	30,46	2	10	0	0	0	0	1	0	0	0	0	0	1	0	1	20	0	1	0	0	0	0	0	0	0	0	0				0	1	0	0	0	0	0	0	0	0	0	0
76	45	Domestica	1	2	94	1.62	35,81	6	4	0	1	0	0	0	0	0	0	0	0	0	0	0		0	1	0	0	0	0	0	0	0	0	0				0	1	0	0	0	0	0	0	0	0	0	0
80	70	Pintor	1	4	73	1.70	25,25	2	4	1	0	0	0	0	0	0	0	0	1	0	1	0		0	1	0	0	0	0	0	0	0	0	0				0	1	0	0	0	0	0	0	0	0	0	0
94	47	Professora	0	1	67	1.60	23,18	2	13	1	0	0	0	0	0	0	0	0	0	0	0	1	20	0	1	0	0	0	0	0	0	0	0	0				1	0	0	1	0	0	0	0	0	0	0	0
95	70	Pintor	1	4	83	1.71	28,38	2	4	0	1	0	0	0	0	0	0	0	0	0	0	1	30	0	1	0	0	0	0	0	0	0	0	0				0	1	0	0	0	0	0	0	0	0	0	0
99	51	Doméstica	1	3	54	1.50	24	3	7	1	0	0	0	0	0	0	0	0	0	0	0	0		0	1	0	0	0	0	0	0	0	0	0				0	1	0	0	0	0	0	0	0	0	0	0
101	22	Atendente	0	2	51	1.68	18,06	1	8	1	0	0	0	0	0	0	0	0	0	0	0	0		0	1	0	0	0	0	0	0	0	0	0				0	1	0	0	0	0	0	0	0	0	0	0
105	18	Estudante	0	1	64	1.75	20,89	1	11	1	0	0	0	0	0	0	0	0	0	0	0	0		0	1	0	0	0	0	0	0	0	0	0				0	0	0	1	0	0	0	0	0	0	0	0
108	70	Marceneiro	1	4	97	1.73	32,41	2	5	0	1	0	0	1	0	0	0	0	0	0	0	0		0	1	0	0	0	0	0	0	0	0	0				0	1	0	0	0	0	0	0	0	0	0	0
114	70	Massagista	1	4	78	1.70	26,98	6	8	0	1	0	0	0	0	0	0	0	0	0	0	0		0	1	0	0	0	0	0	0	0	0	0				0	1	0	0	0	0	0	0	0	0	0	0
115	70	Empregada Doméstica	1	4	70	1.57	28,39	1	5	0	1	0	0	0	0	0	0	0	0	0	1	0		0	1	0	0	0	0	0	0	0	0	0				0	1	0	0	0	0	0	0	0	0	0	0
117	67	Comerciante	0	4	80	1.73	26,72	2	8	0	0	1	0	0	0	0	0	0	0	0	0	0		0	1	0	0	0	0	0	0	0	0	0				0	1	0	0	0	0	0	0	0	0	0	0
118	70	Costureira	0	4	65	1.65	23,87	1	11	0	1	1	0	0	0	0	0	1	0	0	0	0		0	1	0	0	0	0	0	0	0	0	0				0	1	0	0	0	0	0	0	0	0	0	0
124	70	Comerciante	1	4	61	1.57	24,74	2	11	1	0	0	0	0	0	0	0	0	0	0	0	0		0	1	0	0	0	0	0	0	0	0	0				1	0	0	1	0	0	0	0	0	0	0	0
129	60	serviços gerais	1	3	69	1.56	28,35	2	8	0	1	0	0	0	0	0	1	0	0	0	0	1	20	0	1	0	0	0	0	0	0	0	0	0				0	1	0	0	0	0	0	0	0	0	0	0
130	68	Arquivista	0	4	63	1,55	26,22	2	2	0	1	0	0	0	0	0	0	0	1	1	0	1	30	0	1	0	0	0	0	0	0	0	0	0				0	1	0	0	0	0	0	0	0	0	0	0
135	65	Comerciante	0	4	82	1.76	26,47	2	15	0	1	0	0	1	0	0	0	0	0	0	0	1	35	0	1	0	0	0	0	0	0	0	0	0				0	1	0	0	0	0	0	0	0	0	0	0
138	70	Advogado	0	1	65	1.71	22,23	3	15	1	0	0	0	0	0	0	0	0	0	0	0	1	50	0	1	0	0	0	0	0	0	0	0	0				0	1	0	0	0	0	0	0	0	0	0	0
141	50	Auxiliar de protese dentária	0	3	68	1.57	27,58	5	11	0	1	0	0	0	0	0	0	0	0	1	0	0		0	1	0	0	0	0	0	0	0	0	0				0	1	0	0	0	0	0	0	0	0	0	0
143	70	Do lar	1	4	60	1.57	24,34	6	4	0	1	0	0	0	0	0	0	0	0	0	0	0		0	1	0	0	0	0	0	0	0	0	0				1	0	0	1	0	0	0	0	0	0	0	0
147	48	Do lar	1	1	50	1.55	32,25	2	8	1	0	0	0	0	0	0	0	0	0	0	0	0		0	1	0	0	0	0	0	0	0	0	0				0	1	0	0	0	0	0	0	0	0	0	0
150	62	Agricultura	1	4	66	1.65	24,24	3	0	0	1	0	0	0	0	0	0	0	0	0	0	1	20	0	1	0	0	0	0	0	0	0	0	0				1	0	1	0	0	0	0	0	0	0	0	0
151	57	Comerciante	0	3	88	1.82	26,56	1	13	1	0	0	0	0	0	0	0	0	0	0	0	1	20	0	1	0	0	0	0	0	0	0	0	0				0	1	0	0	0	0	0	0	0	0	0	0
153	62	Do lar	1	1	82	1.57	33,26	5	5	1	0	0	0	0	0	0	0	0	0	0	0	1	25	0	1	0	0	0	0	0	0	0	0	0				0	1	0	0	0	0	0	0	0	0	0	0
4	56	Industriaria	1	3	65	1.63	24,46	2	8	1	0	0	0	0	0	0	0	0	0	1	1	0		0	1	0	0	0	0	0	0	0	0	0				0	1	0	0	0	0	0	0	0	0	0	0
8	70	Motorista	1	4	86	1.83	25.69	2	5	0	1	0	0	0	0	0	0	0	0	0	0	1	39	0	1	0	0	0	0	0	0	0	0	0				1	0	1	1	0	0	0	1	0	0	0	0
14	68	serviços gerais	1	3	105	1.83	31,35	2	2	1	0	0	0	0	0	0	0	0	0	0	0	0		0	1	0	0	0	0	0	0	0	0	0				1	0	0	1	0	0	0	1	0	0	0	0
20	70	Doméstica	1	4	83	1.56	34,10	6	2	0	1	0	0	1	0	0	0	0	0	0	0	0		0	1	0	0	0	0	0	0	0	0	0				0	1	0	0	0	0	0	0	0	0	0	0
28	56	Costureira	0	3	90	1.54	37,94	2	8	0	1	0	0	1	0	0	0	0	0	0	0	0		0	1	0	0	0	0	0	0	0	0	0				0	1	0	0	0	0	0	0	0	0	0	0
30	64	Dona de casa	1	2	56	1.61	21,6	2	3	0	1	0	0	1	0	0	0	0	1	0	1	0		0	1	0	0	0	0	0	0	0	0	0				1	0	0	1	0	0	0	0	0	0	0	0
34	42	coordenadora comercial	0	1	53.5	1.58	21,43	1	9	1	0	0	0	0	0	0	0	0	0	0	0	0		0	1	0	0	0	0	0	0	0	0	0				0	1	0	0	0	0	0	0	0	0	0	0
35	68	Agricultor	1	4	68	1.62	25,91	2	3	0	1	0	0	0	0	0	0	0	0	0	0	1	30	0	1	0	0	0	0	0	0	0	0	0				0	1	0	0	0	0	0	0	0	0	0	0
43	47	Cabelereiro	0	1	83	1.69	29,06	2	11	1	0	0	0	0	0	0	0	0	0	1	0	0		1	0	1	1	0	0	0	0	0	0	0	Maconha	Eventual	10	1	0	1	0	0	0	0	0	0	0	0	0
49	41	Trabalhadora agrícola	1	1	78	1.64	29,10	2	8	0	1	0	0	0	0	0	0	0	0	0	0	0		0	1	0	0	0	0	0	0	0	0	0				0	1	0	0	0	0	0	0	0	0	0	0
51	67	Soldador	1	4	70	1.56	44,87	2	10	0	1	0	0	0	0	0	0	1	0	0	0	0		0	1	0	0	0	0	0	0	0	0	0				0	1	0	0	0	0	0	0	0	0	0	0
58	64	Do lar	1	1	79	1.50	35,1	2	5	0	1	0	0	0	0	0	0	1	0	0	0	0		0	1	0	0	0	0	0	0	0	0	0				0	1	0	0	0	0	0	0	0	0	0	0
59	67	Do lar	1	1	82	1.49	44	2	11	0	1	0	0	0	0	0	0	0	0	0	0	0		0	1	0	0	0	0	0	0	0	0	0				1	0	1	1	0	0	0	0	0	0	0	0
67	66	Técnico equipamentos	1	4	74	1.70	25,60	2	7	0	1	0	0	0	0	0	0	0	0	0	0	0		0	0	0	0	0	0	0	0	0	0	0				0	1	0	0	0	0	0	0	0	0	0	0
83	53	Faxineira	1	1	55	1.49	20,4	2	4	1	0	0	0	0	0	0	0	0	0	0	0	0		0	1	0	0	0	0	0	0	0	0	0				0	1	0	0	0	0	0	0	0	0	0	0
88	46	Atendente	0	1	75	1.67	25,51	2	1	0	1	0	0	0	0	0	0	0	0	0	0	1	7	0	1	0	0	0	0	0	0	0	0	0				1	0	1	1	0	0	0	0	1	0	0	0
104	53	Do lar	1	4	58	1.55	24,14	2	6	1	0	0	0	0	0	0	0	0	0	0	0	1	5	0	1	0	0	0	0	0	0	0	0	0				0	1	0	0	0	0	0	0	0	0	0	0
107	65	Eletricista	1	4	56	1.63	21,07	2	5	0	0	0	0	0	1	0	0	0	0	1	0	1	10	0	1	0	0	0	0	0	0	0	0	0				1	0	1	0	0	0	0	0	0	0	0	0
119	59	Do lar	1	1	83	1.52	35,92	2	5	1	0	0	0	0	0	0	0	0	0	0	0	1	15	0	1	0	0	0	0	0	0	0	0	0				1	0	0	1	0	0	0	0	0	0	0	0
121	45	Do lar	1	1	70	1.65	25,71	3	5	1	0	0	0	0	0	0	0	0	0	0	0	0		0	1	0	0	0	0	0	0	0	0	0				0	1	0	0	0	0	0	0	0	0	0	0
123	35	Agricultora	1	4	100	1.67	59,88	3	8	1	0	0	0	0	0	0	0	0	0	0	0	0		0	1	0	0	0	0	0	0	0	0	0				1	0	0	0	0	0	0	0	0	1	0	0
132	60	Técnico agricola	1	4	68	1.70	23,52	4	11	1	0	0	0	0	0	0	0	0	0	0	0	1	5	0	1	0	0	0	0	0	0	0	0	0				0	1	0	0	0	0	0	0	0	0	0	0
152	65	Fábrica de d sapar	1	4	74	1.71	25,30	2	2	0	1	0	0	0	0	0	0	0	0	1	0	0		0	1	0	0	0	0	0	0	0	0	0				0	1	0	0	0	0	0	0	0	0	0	0
[truncated: 170 more columns]
